# Supplementary material for: Chitosan, Polyethylene Glycol and Polyvinyl Alcohol Modified MgFe2O4 Ferrite Magnetic Nanoparticles in Doxorubicin Delivery: A Comparative Study In Vitro
Source: Molecules. 2021 Jun 25;26(13):3893. doi: 10.3390/molecules26133893 (PMC8271878; doi:10.3390/molecules26133893)
Supplement: Supplementary file 1 [file molecules-26-03893-s001.zip]

Archive with 1 entries (1 files):
- molecules-1244398-supplementary.pdf
